# Supplementary material for: Genome-Wide Identification and Characterization of the Laccase Gene Family in Fragaria vesca and Its Potential Roles in Response to Salt and Drought Stresses
Source: Plants (Basel). 2024 Nov 29;13(23):3366. doi: 10.3390/plants13233366 (PMC11644271; doi:10.3390/plants13233366)
Supplement: Supplementary file 1 [file plants-13-03366-s001.zip]

Archive with 1 entries (1 files):
- Supplement Tables.xlsx
