# Supplementary material for: Genome-Wide Identification and Characterization of the Laccase Gene Family in Fragaria vesca and Its Potential Roles in Response to Salt and Drought Stresses
Source: Plants (Basel). 2024 Nov 29;13(23):3366. doi: 10.3390/plants13233366 (PMC11644271; doi:10.3390/plants13233366)
Supplement: Supplementary file 1 [file plants-13-03366-s001.zip › Supplement Tables.xlsx]

## Sheet: Table.S1
Table S1 Cis-elements analysis of FvLAC gene promoters.
Category	Cis-elements name	Number
		FvLAC1	FvLAC10	FvLAC11	FvLAC12	FvLAC13	FvLAC14	FvLAC15	FvLAC16	FvLAC17	FvLAC18	FvLAC19	FvLAC2	FvLAC20	FvLAC21	FvLAC22	FvLAC23	FvLAC24	FvLAC25	FvLAC26	FvLAC27	FvLAC28	FvLAC29	FvLAC3	FvLAC30	FvLAC31	FvLAC32	FvLAC33	FvLAC34	FvLAC35	FvLAC36	FvLAC37	FvLAC38	FvLAC39	FvLAC4	FvLAC40	FvLAC41	FvLAC42	FvLAC43	FvLAC44	FvLAC45	FvLAC46	FvLAC47	FvLAC48	FvLAC49	FvLAC5	FvLAC50	FvLAC51	FvLAC52
MYB-related	MYB binding site	6	2	1	5	4	4	4	3	4	1	2	5	1	3	3	2	1	3	5	5	5	7	4	5	7	3	3	4	3	2	6	3	4	3	7	4	4	6	5	7	4	4	4	2	4	4	3	6
	MYC	4	4	7	5	6	4	2	5	4	8	5	7	7	2	5	4	2	3	4	2	4	3	6	2	4	5	4	4	5	4	2	5	3	3	3	7	4	4	5	6	3	6	3	4	1	4	1	4
	CCAAT-box																																2		1
Stress responsive	DRE		1
	W box			1	2	2			1	1	2	1	1	1		1	1		1	1	1		2	2	1		1		2	1	1	1				1	3	1			1			1		2	1	1
	LTR		1		1		2		2	2					2											1		1			1		1	1							1	2	1	1	2	3
	MBS			1		1		1		1	2				1	1	1		1	1		1	1				4	2	1			1		1	1		2				2	1	1	1			1		2
	TC-rich repeats	2	3		3	1	3						1											1		1		2							1	2	1				2		1	1	1		1		1
Hormone responsive	ABRE	4	1	2	3	1	2		2	3	1	4	5	1	1	3	1	3	1	3		1	1		2		1	2	3	3	2	3	2		2	1	1	3	2		5	1	2	2	2		2
	TGACG-motif	1	2	2			1		1	2						1	1		3	1		1							1									1
	GARE-motif	1						1			1					1		1		1			1																1						1
	CGTCA-motif		1	2		1		1	1				2	1					1				1				1	1	1			1	3	2						1	3	2		1	1	1
	AuxRR-core									1					1								1													1		1										1
	TCA-element		1				1	1			2	1			2	1	2		3	1	2				1	1	1	1	2	1					1			1							1	2		2
	TATC-box			1				1										1			1																										1
	P-box			1		1	1							1	1		2			1	1			1														1		1		1		1	1				1
	TGA-element	1	1		1	1						1						1		1	2		3		2	1	1			1	1	1	1	1	1	1			1	1							2	1	1
Development related element	CAT-box	1			1	1	1			1		1				1					1						2					1		1		1						1							1
	GCN4_motif					1									1							1	1						1
	circadian	2								1	1	1																	1									1				1	1		1
	O2-site	2		1			1	1						1		2	2	1	1		2				1			1		1					1	1		1	1		1			1	1	1
	HD-Zip 1								1								1	1									1															1
Light responsive	AE-box	1			1	1				2		2		1	1		1	1	1	1	1	1	2		1								3	2		1	1	1						1	1	1			1
	GATA-motif	2			1					1	1	1		2	2						1				2					1		1	2	1	2			3									1
	TCT-motif		2	2	1	1			1	1	1	1			2		2	3	1	2				1			1	1			1	1				1			3	3		2	2	2	1	1	1	2
	Box 4	3	1	5	1	1	2	2	1	1		3	2	1	3	1	1	2	2	4	2		1	1	4		1	1	2	3	1	1	2	3	1	2	2	2	1	2	2	2	5	1	3	2	5	6
	GT1-motif	2	3	1	2	1		1	2	1		1	1	3	1		1		1		2			2	1		3		2	1		1	1		2		1	1		1	3	1	1	1	1	2			1
	ATCT-motif		2										1				1			1	1			2	1								1	1				1			1			1	1	1
	G-box		1		2	1	1	1				2	2	3					1	1		1				1		1	1	1		3		1	1		2		1	1							1		1
	I-box						1				1	1			1			2	1					1		1		1			1	1		2	1			1							1
	MRE			1			2					1		1			1					1	4			1					1	1					1						2			2
	Sp1			1						1				1				2		1	1				1		1			1			1											1				1
[truncated: 10 more columns]

## Sheet: Table.S2
Table S2 The primers used in this study.
Primer name	Sequence(5'-3')	Function
pFvLAC24-FP	CGACGATGACGATAAGGTACCATGGGTGTTGCTCTTTTTTCACTTGT	Construction of FvLAC24-PYES2-NT-B vector
pFvLAC24-RP	GAATTCCACCACACTGGATCCCATACACTTGGGAAGATCAAGTGGGGGA
pFvLAC32-FP	CGACGATGACGATAAGGTACCATGAAGGCTTTCTGCCAGTTAGTACTA	Construction of FvLAC32-PYES2-NT-B vector
pFvLAC32-RP	GAATTCCACCACACTGGATCCTCAACATGAGGGAAGATCCTTGGGAGGA
pFvLAC51-FP	CGACGATGACGATAAGGTACCATGGAGGCACCTAGTAGCATTCTCCT	Construction of FvLAC51-PYES2-NT-B vector
pFvLAC51-RP	GAATTCCACCACACTGGATCCCTAACACCGAGGCAAATCTGCAGGAGGA
FvLAC24-DC43-FP	ATGGATGAACTATACAAAGGGATGGTTAAGATTTTAGAACTACACAGAACT	Construction of FvLAC24-GFP vector
FvLAC24-DC43-RP	AACATATCCAGTCACTATGGGTGGCCTATGATAGCTTTTAGTTTCTC
FvLAC32-DC43-FP	ATGGATGAACTATACAAAGGGATGAAGGCTTTCTGCCAGTTAGTACTA	Construction of FvLAC32-GFP vector
FvLAC32-DC43-RP	AACATATCCAGTCACTATGGGACATGAGGGAAGATCCTTGGGAGGA
FvLAC32-DC51-FP	ATGGATGAACTATACAAAGGGATGGAGGCACCTAGTAGCATTCTCCT	Construction of FvLAC51-GFP vector
FvLAC32-DC51-RP	AACATATCCAGTCACTATGGGACACCGAGGCAAATCTGCAGGAGGA
FvActin-FP	TATACAAGATCGGTGGTATTGGAAC	qRT-PCR
FvActin-RP	TCCACAGACTTAACCTCAGTGGTTA
Fvtubulin-FP	TATACAAGATCGGTGGTATTGGAAC
Fvtubulin-RP	TCCACAGACTTAACCTCAGTGGTTA
FvLAC1-FP	TGCCGCCAAATTCCTCAGATGC
FvLAC1-RP	TTCCCTTGCTCAACCTCCATTGC
FvLAC7-FP	GTGGTTGGGTAGCCGTAAGGTTC
FvLAC7-RP	AGGTGGAGGCAGGACAGATTGATC
FvLAC8-FP	ACCCCAAGAAGGACCCTGCTAAG
FvLAC8-RP	AGCTCCAAGTGACAGTGCATGAAC
FvLAC22-FP	GCCTTTGTCTAACTGCTCTGCTAA
FvLAC22-RP	AAGGTTTGACGTAAACTGCATCAG
FvLAC24-FP	AGTTCCCAGCTAATGTTCCACAG
FvLAC24-RP	TGTTCAGCTGTGAAGTCTGGTTG
FvLAC25-FP	CATTGGCATGGGATTCGAC
FvLAC25-RP	AGAGTGCCTCTTTGGCCTACA
FvLAC26-FP	TGAAATCAAACTGCAAAATGTCAC
FvLAC26-RP	GAATGGAGATGTTGTTGGGGA
FvLAC27-FP	TTGGTTGCTGCCTCGCCTTTC
FvLAC27-RP	GGACGGTGAGAATGGTGTTGGTG
FvLAC28-FP	CATTTCTATGTGGTTGGATCAGGA
FvLAC28-RP	AACCAGACACCTGGATTATCAGC
FvLAC32-FP	GAATTCCCCATCATCTTTGGTG
FvLAC32-RP	ATGGTCCAGGTAAACCGTTTATG
FvLAC37-FP	ACGGTCATCCTGGCTTGGTCTC
FvLAC37-RP	GTAGGTCTTGCCGCTTTCCACAG
FvLAC38-FP	TAGTCGAGCAATCTTTCAACGTG
FvLAC38-RP	AACGACAAGAGTGTCACCCTCTG
FvLAC39-FP	TGGGCAGTATCCAGGTCCAA
FvLAC39-RP	CGTGCCAATGAATAGTAAGGTTGT
FvLAC40-FP	GTTTGGATTTGGAAATTTCGATC
FvLAC40-RP	CATAAACCAAACGCCTGGATTA
FvLAC41-FP	GGACCCATGTACAACTGTTCTTCTA
FvLAC41-RP	ATCAATCGCAGGTGATATGTCTTC
FvLAC50-FP	TTGGAAACTTCAATGCCAAGAC
FvLAC50-RP	ACAACCAAGCACCTGGATTGT
FvLAC51-FP	TCTTTACAATTGCTCCAAGAAAGG
FvLAC51-RP	CAGCACCAACCACAGTCAGTTTA
FvLAC52-FP	CCAATTACAACTGCTCTAACAATGAT
FvLAC52-RP	GCAATGGCAAAGAAGCTCTCTA
FvLAC55-FP	CCGAGTGGTGGAAATCAGATGTGG
FvLAC55-RP	GTGAAGCCCTGAGAAGAGCAACC
FvLAC56-FP	CCAAGACTGACACGCAAAAATT
FvLAC56-RP	GCATTATCCATGCACCTGGAT
